# Supplementary material for: Composition of Algerian Propolis, Plant Origin, and Its Antiangiogenic Activity In Vitro
Source: Molecules. 2021 Oct 28;26(21):6510. doi: 10.3390/molecules26216510 (PMC8587774; doi:10.3390/molecules26216510)
Supplement: Supplementary file 1 [file molecules-26-06510-s001.zip]

Archive with 1 entries (1 files):
- molecules-1421489-supplementary.pdf
